# Supplementary material for: A neural progenitor mitotic wave is required for asynchronous axon outgrowth and morphology
Source: eLife. 2022 Mar 7;11:e75746. doi: 10.7554/eLife.75746 (PMC8933001; doi:10.7554/eLife.75746)
Supplement: Figure 4—figure supplement 1—source data 1. [file elife-75746-fig4-figsupp1-data1.xlsx]

## Sheet: Figure 3 - figure supplement 3
	Absence	Presence
Control	89	11
RNAi sca	66	34
