# Supplementary material for: A neural progenitor mitotic wave is required for asynchronous axon outgrowth and morphology
Source: eLife. 2022 Mar 7;11:e75746. doi: 10.7554/eLife.75746 (PMC8933001; doi:10.7554/eLife.75746)
Supplement: Appendix 1—figure 2—source code 2. [file elife-75746-app1-fig2-code2.zip]

Archive with 1 entries (1 files):
- section 1  minimal model.py
